# Supplementary material for: Hydrology and Ecological Evolution in a Permafrost Region in Northeast China Since the Late Pleistocene
Source: Ecol Evol. 2025 Sep 12;15(9):e71935. doi: 10.1002/ece3.71935 (PMC12426619; doi:10.1002/ece3.71935)
Supplement: Supplementary file 1 — Data S1: ece371935‐sup‐0001‐Supinfo.xlsx. [file ECE3-15-e71935-s001.xlsx]

## Sheet: Organic geochemistry analysis
Sample No.	Depth/ cm	Age/ cal. a BP	TOC/ %	TN/ %	C/N	δ13Corg/ ‰	δ15N/ ‰
XAMB-01	5	334	14.13	0.64	22.08	-28.888	-0.523
XAMB-02	10	667	13.79	0.54	25.54	-28.221	-0.989
XAMB-03	15	1001	9.33	0.44	21.2	-27.665	-0.226
XAMB-04	20	1335	11.31	0.48	23.56	-27.556	-0.338
XAMB-05	25	1374	9.93	0.46	21.59	-27.956	-0.445
XAMB-06	30	1414	10.23	0.44	23.25	-28.055	-0.552
XAMB-07	35	1453	14.68	0.63	23.3	-28.233	-0.898
XAMB-08	40	1493	12.47	0.52	23.98	-28.838	-0.492
XAMB-09	45	1532	7.52	0.34	22.12	-28.811	-0.482
XAMB-10	50	1572	9.44	0.51	18.51	-28.758	-0.481
XAMB-11	55	1611	4.66	0.23	20.26	-28.679	-0.474
XAMB-12	60	1651	5.65	0.29	19.48	-28.581	-0.388
XAMB-13	65	1690	10.12	0.58	17.45	-28.668	-0.525
XAMB-14	70	1729	16.8	0.65	25.58	-28.803	-0.265
XAMB-15	75	1769	10.62	0.56	18.96	-28.998	-0.336
XAMB-16	80	1808	15.51	0.74	20.96	-28.641	-0.431
XAMB-17	85	1848	12.28	0.61	20.13	-28.569	-0.298
XAMB-18	90	1887	10.11	0.46	21.98	-27.847	0.016
XAMB-19	95	1927	9.93	0.5	19.86	-27.966	-0.756
XAMB-20	100	1966	8.41	0.44	19.11	-28.125	-0.886
XAMB-21	105	2005	9.99	0.55	18.16	-28.228	-0.888
XAMB-22	110	2045	11.24	0.58	19.38	-27.935	-0.752
XAMB-23	115	2124	9.36	0.56	16.71	-27.667	-0.264
XAMB-24	120	2204	11.01	0.58	18.98	-27.526	-0.354
XAMB-25	125	2283	14.01	0.66	21.23	-27.112	-0.343
XAMB-26	130	2362	13.81	0.71	19.45	-27.357	-0.126
XAMB-27	135	2441	12.9	0.61	21.15	-27.009	-0.282
XAMB-28	140	2521	11.11	0.57	19.49	-27.296	-0.556
XAMB-29	145	2600	9.91	0.49	20.22	-27.885	-0.336
XAMB-30	150	2679	9.16	0.44	20.82	-27.356	-0.155
XAMB-31	155	2758	6.66	0.32	20.81	-27.857	-0.268
XAMB-32	160	2838	7.16	0.36	19.89	-26.706	0.338
XAMB-33	165	2917	9.77	0.43	22.72	-26.771	-0.445
XAMB-34	170	2996	9.94	0.5	19.88	-26.412	-0.698
XAMB-35	175	3075	6.18	0.33	18.73	-26.669	-0.368
XAMB-36	180	3155	7.66	0.39	19.64	-26.507	0.451
XAMB-37	185	3234	7.26	0.36	20.17	-26.998	0.368
XAMB-38	190	3313	7.16	0.46	15.57	-26.467	0.589
XAMB-39	195	3564	9.01	0.5	18.02	-27.126	0.689
XAMB-40	200	3814	6.13	0.41	14.95	-26.326	0.125
XAMB-41	205	4065	6.79	0.38	17.87	-27.663	0.135
XAMB-42	210	4316	6.01	0.28	21.46	-27.535	-0.226
XAMB-43	215	4567	7	0.4	17.5	-27.001	-0.125
XAMB-44	220	4817	7	0.34	20.59	-26.105	0.607
XAMB-45	225	5068	7.63	0.41	18.61	-26.568	0.487
XAMB-46	230	5319	6.66	0.36	18.5	-27.088	0.739
XAMB-47	235	5570	7.22	0.31	23.29	-27.196	0.019
XAMB-48	240	5820	8.73	0.44	19.84	-29.311	-0.147
XAMB-49	245	6071	8.47	0.42	20.17	-29.007	-1.833
XAMB-50	250	6321	9.76	0.44	22.18	-28.559	-1.129
XAMB-51	255	6572	11.51	0.59	19.51	-30.888	-1.625
XAMB-52	260	6823	10.72	0.54	19.85	-29.789	-1.889
XAMB-53	265	7073	10.8	0.54	20	-29.562	-1.799
XAMB-54	270	7324	9.68	0.48	20.17	-27.998	-1.019
XAMB-55	275	7575	10.01	0.55	18.2	-28.383	-2.291
XAMB-56	280	7825	10.11	0.52	19.44	-29.003	-2.234
XAMB-57	285	8076	10.57	0.53	19.94	-31.012	-2.279
XAMB-58	290	8327	9.16	0.44	20.82	-29.438	-1.569
XAMB-59	295	8578	8.58	0.43	19.95	-30.389	-2.353
XAMB-60	300	8828	9.03	0.45	20.07	-30.111	-2.989
XAMB-61	305	9079	9.33	0.44	21.2	-30.356	-2.999
XAMB-62	310	9329	6.39	0.32	19.97	-28.125	-2.114
XAMB-63	315	9580	8.91	0.48	18.56	-29.783	-3.111
XAMB-64	320	9831	8.96	0.52	17.23	-30.338	-2.287
XAMB-65	325	10082	6.12	0.31	19.74	-29.769	-0.889
XAMB-66	330	10332	6.66	0.31	21.48	-27.883	0.435
XAMB-67	335	10583	4.99	0.25	19.96	-27.669	0.689
XAMB-68	340	10834	3.31	0.17	19.47	-26.992	0.235
XAMB-69	345	11085	2.63	0.13	20.23	-26.038	0.688
XAMB-70	350	11335	3.76	0.16	23.5	-26.829	0.898
XAMB-71	355	11586	6.41	0.33	19.42	-30.001	-0.262
XAMB-72	360	11836	5.09	0.25	20.36	-26.887	0.556
XAMB-73	365	12087	4.96	0.23	21.57	-29.889	-0.791
XAMB-74	370	12338	1.66	0.08	20.75	-26.101	0.678
XAMB-75	375	12589	3.33	0.16	20.81	-28.719	1.334
XAMB-76	380	12839	3.99	0.2	19.95	-29.365	1.556
XAMB-77	385	13090	2.33	0.11	21.18	-25.228	0.865
XAMB-78	390	13340	4.41	0.19	23.21	-27.344	-0.222
XAMB-79	395	13591	4.93	0.23	21.43	-28.718	0.013
XAMB-80	400	13842	6.06	0.33	18.36	-29.757	-0.886
XAMB-81	405	14093	5.97	0.3	19.9	-29.467	-1.297
XAMB-82	410	14343	5.51	0.28	19.68	-29.123	-0.774
XAMB-83	415	14594	4.09	0.25	16.36	-26.889	0.201
XAMB-84	420	14845	3.86	0.24	16.08	-25.835	-0.212
XAMB-85	425	15096	2.86	0.19	15.05	-26.234	0.118
XAMB-86	430	15346	3.28	0.23	14.26	-27.001	0.567
XAMB-87	435	15634	2.08	0.14	14.86	-25.668	0.318
XAMB-88	440	15921	3.43	0.23	14.91	-27.335	-0.333
XAMB-89	445	16190	2.21	0.15	14.73	-25.416	0.456
XAMB-90	450	16495	2.42	0.15	16.13	-25.996	-0.468
XAMB-91	455	16765	2.16	0.16	13.5	-25.221	0.512
XAMB-92	460	17070	3.63	0.26	13.96	-26.991	-0.302
XAMB-93	465	17357	4.76	0.26	18.31	-27.313	0.301
XAMB-94	470	17644	3.84	0.23	16.7	-25.689	0.022
XAMB-95	475	17932	4.43	0.26	17.04	-29.283	-1.556
XAMB-96	480	18219	7.1	0.41	17.32	-30.588	-1.338
XAMB-97	485	18507	5.99	0.4	14.98	-28.268	-1.129
XAMB-98	490	18794	4.23	0.36	11.75	-29.123	-0.611
XAMB-99	495	19081	2.3	0.25	9.2	-25.386	0.982
XAMB-100	500	19368	0.57	0.1	5.7	-26.888	0.181
XAMB-101	505	19656	0.71	0.14	5.07	-26.795	1.549
XAMB-102	510	19943	0.64	0.17	3.76	-25.019	2.266
XAMB-103	515	20230	1.26	0.17	7.41	-24.669	1.611
XAMB-104	520	20517	0.67	0.16	4.19	-23.556	1.528
XAMB-105	525	20805	0.85	0.13	6.54	-23.558	2.234
XAMB-106	530	21092	0.58	0.17	3.41	-22.126	2.983
XAMB-107	535	21307	0.76	0.23	3.3	-22.101	3.114
XAMB-108	540	21522	1.38	0.19	7.26	-23.616	2.144
XAMB-109	545	21738	0.97	0.11	8.82	-22.222	2.656
XAMB-110	550	21953	0.62	0.19	3.26	-21.124	2.237
XAMB-111	555	22168	0.6	0.13	4.62	-22.993	1.972
XAMB-112	560	22383	0.68	0.18	3.78	-22.268	1.891
XAMB-113	565	22598	0.63	0.14	4.5	-22.159	2.431
XAMB-114	570	22813	0.68	0.14	4.86	-22.334	1.486
XAMB-115	575	23078	0.99	0.2	4.95	-23.459	3.703
XAMB-116	580	23243	1.49	0.17	8.76	-24.556	3.233
XAMB-117	585	23459	0.86	0.14	6.14	-22.001	2.022
XAMB-118	590	23674	1.58	0.18	8.78	-24.128	2.929
XAMB-119	595	23889	0.76	0.13	5.85	-22.788	2.731
XAMB-120	600	24104	2.26	0.25	9.04	-25.775	1.971
XAMB-121	605	24319	0.99	0.16	6.19	-22.183	2.021
XAMB-122	610	24534	1.23	0.17	7.24	-23.556	3.888
XAMB-123	615	24750	0.78	0.11	7.09	-23.667	2.269
XAMB-124	620	24965	1.89	0.16	11.81	-24.222	2.811
XAMB-125	625	25180	1.06	0.22	4.82	-22.998	4.031
XAMB-126	630	25395	0.92	0.11	8.36	-22.184	3.887
XAMB-127	635	25610	0.78	0.12	6.5	-23.457	3.326
XAMB-128	640	25825	0.68	0.07	9.71	-24.879	2.223
XAMB-129	645	26040	0.65	0.06	10.83	-23.554	3.041
XAMB-130	650	26255	2.29	0.2	11.45	-25.981	2.461
XAMB-131	655	26471	1.01	0.11	9.18	-24.669	2.549
XAMB-132	660	26686	1.25	0.1	12.5	-24.798	3.045
XAMB-133	665	26901	1.15	0.1	11.5	-24.882	2.021
XAMB-134	670	27116	2.89	0.29	9.97	-25.667	1.471
XAMB-135	675	27336	1.87	0.17	11	-26.707	1.615
XAMB-136	680	27546	1.69	0.22	7.68	-26.989	1.599
XAMB-137	685	27761	1.04	0.11	9.45	-25.061	2.535
XAMB-138	690	27976	3.31	0.26	12.73	-27.667	1.717
XAMB-139	695	28192	2.19	0.21	10.43	-27.583	2.338
XAMB-140	700	28407	1.11	0.12	9.25	-25.234	2.668
XAMB-141	705	28662	0.99	0.06	16.5	-25.129	2.669
XAMB-142	710	28837	1.43	0.12	11.92	-25.588	1.999
XAMB-143	715	29052	1.61	0.21	7.67	-25.789	1.747
XAMB-144	720	29267	2.36	0.26	9.08	-26.062	1.709
XAMB-145	725	29482	2.76	0.3	9.2	-27.669	1.245
XAMB-146	730	29697	2.08	0.24	8.67	-26.147	1.737
XAMB-147	735	29848	1.59	0.14	11.36	-25.256	1.983
XAMB-148	740	30000	1.99	0.23	8.65	-25.469	2.365
Average value			5.56284	0.315676	15.5856	-26.7802	0.467034
Maximum value			16.8	0.74	25.58	-21.124	4.031
Minimum value			0.57	0.06	3.26	-31.012	-3.111
